# Supplementary material for: Effect of Protracted Free-Choice Chlortetracycline-Medicated Mineral for Anaplasmosis Control on Escherichia coli Chlortetracycline Resistance Profile from Pastured Beef Cattle
Source: Microorganisms. 2021 Dec 2;9(12):2495. doi: 10.3390/microorganisms9122495 (PMC8704331; doi:10.3390/microorganisms9122495)
Supplement: Supplementary file 1 [file microorganisms-09-02495-s001.zip]

Archive with 1 entries (1 files):
- microorganisms-1468391-supplementary.pdf
